# Supplementary material for: Evaluating Computer Vision, Large Language, and Genome-Wide Association Models in a Limited Sized Patient Cohort for Pre-Operative Risk Stratification in Adult Spinal Deformity Surgery
Source: J Clin Med. 2024 Jan 23;13(3):656. doi: 10.3390/jcm13030656 (PMC10856542; doi:10.3390/jcm13030656)
Supplement: Supplementary file 1 [file jcm-13-00656-s001.zip]

Archive with 1 entries (1 files):
- jcm-2806379-Figure S1.pdf
